# Supplementary material for: Density artefacts at interfaces caused by multiple time-step effects in molecular dynamics simulations
Source: F1000Res. 2019 Mar 8;7:1745. Originally published 2018 Nov 5. [Version 3] doi: 10.12688/f1000research.16715.3 (PMC6441880; doi:10.12688/f1000research.16715.3)
Supplement: Supplementary file 2 [file f1000research-7-20224-s0001.tgz]

Archive with 1 entries (1 files):
- 4ec2748c-b8dd-4d92-8be3-309ab509613d_Supplementary_File_1_v3.pdf
